# Supplementary material for: Effects of Spherical and Rod-like Gold Nanoparticles on the Reactivity of Human Peripheral Blood Leukocytes
Source: Antioxidants (Basel). 2024 Jan 26;13(2):157. doi: 10.3390/antiox13020157 (PMC10885998; doi:10.3390/antiox13020157)
Supplement: Supplementary file 1 [file antioxidants-13-00157-s001.zip]

Archive with 1 entries (1 files):
- antioxidants-2826725-supplementary.pdf
